# Supplementary material for: Templating Effect of Water-Soluble Anionic Phthalocyaninate on the Electropolymerization of 3,4-Ethylenedioxythiophene
Source: Polymers (Basel). 2023 Apr 12;15(8):1854. doi: 10.3390/polym15081854 (PMC10143915; doi:10.3390/polym15081854)
Supplement: Supplementary file 1 [file polymers-15-01854-s001.zip]

Archive with 1 entries (1 files):
- polymers-2259416-supplementary.pdf
